# Supplementary material for: Evolution of inequalities in the coronavirus pandemics in Portugal: an ecological study
Source: Eur J Public Health. 2021 Mar 16;31(5):1069–75. doi: 10.1093/eurpub/ckab036 (PMC7989252; doi:10.1093/eurpub/ckab036)
Supplement: ckab036_Supplementary_Data [file ckab036_supplementary_data.zip]

Archive with 3 entries (3 files):
- ejph-2020-09-om-1179-File004.docx
- ejph-2020-09-om-1179-File005.docx
- ejph-2020-09-om-1179-File006.docx
